# Supplementary material for: Patient delay and associated factors among tuberculosis patients in Gamo zone public health facilities, Southern Ethiopia: An institution-based cross-sectional study
Source: PLoS One. 2021 Jul 30;16(7):e0255327. doi: 10.1371/journal.pone.0255327 (PMC8323940; doi:10.1371/journal.pone.0255327)
Supplement: S1 Data — (CSV) [file pone.0255327.s004.csv]

S_N	Name_district	Baseline_weight	Hgt	Patient_Category	Marital_status	Religion	Educational_status	Occupation	Family_size	Number_of_rooms	Monthly_income	Firsit_seek_care	R1_Accessible	R1_Confidence_geting_Cured	R1_Service_availability	R1_Free_service	R1_Advised_bysombody	R1_Other	R2_Thought_mild	R2_Too_far_HF	R2_Not_Provide_services	R2_Busy_Long_waiting	R2_Bad_experiences	R2_Fear_TB_Dx	R2_TB_Is_Common	R2_Fear_HIV_Test	R2_Not_Know_service_provided	R2_Thought_Cost_expensive	R2_Mistrust_HCSP	R2_Belief_system_notallowd	HCF_First_Visit	Time_to_HCF	Total_Day_to_visit_HCF	Did_u_think_that_delayed_consult	PDR_Hoped_sxm_goaway	PDR_Fear_social_isolation	PDR_Fear_of_dx_TB	PDR_Fear_of_HIV_test	PDR_Lack_of_money	PDR_Bad_staff_attitude	PDR_Perecived_poor_quality_HS	PDR_Busy_occupational_life	PDR_Transportation_long_distance	PDR_Thought_common_illines	PDR_Othe	Number_of_facility_visit	Number_of_HCF_visit	Time_spent_from_1stHCF_visit_to_	Do_u_think_Dx_TB_was_delayed
1	AM TOWN	60	175	1	1	1	3	6	6	2	0	5	1	1	0	0	0	0	-1	-1	-1	-1	-1	-1	-1	-1	-1	-1	-1	-1	3	10	7	2	-1	-1	-1	-1	-1	-1	-1	-1	-1	-1	-1	2	5	21	1
2	AM TOWN	60	170	1	2	4	2	3	5	2	300	2	-1	-1	-1	-1	-1	-1	0	0	0	0	0	0	0	0	0	0	0	1	4	20	60	1	1	0	0	0	0	0	0	0	0	1	0	5	6	180	1
3	AM TOWN	47	172	1	1	1	4	6	4	1	0	1	-1	-1	-1	-1	-1	-1	1	0	0	0	0	0	0	0	0	0	0	0	2	25	15	1	1	0	0	0	0	0	0	0	0	0	0	1	1	21	1
4	AM TOWN	56	170	1	2	4	4	5	5	1	0	5	0	1	0	0	0	0	-1	-1	-1	-1	-1	-1	-1	-1	-1	-1	-1	-1	2	30	21	1	1	0	0	0	0	0	0	0	0	0	0	5	7	150	1
5	AM TOWN	38	152	1	4	1	3	9	5	2	100	5	0	0	0	0	0	1	-1	-1	-1	-1	-1	-1	-1	-1	-1	-1	-1	-1	3	30	30	1	1	0	0	0	0	0	0	0	0	0	0	1	1	3	2
6	AM TOWN	41	164	1	4	4	2	10	4	1	1750	1	-1	-1	-1	-1	-1	-1	1	0	0	0	0	0	0	0	0	0	0	0	4	40	4	1	0	0	0	0	1	0	0	0	0	0	0	2	2	3	1
7	AM TOWN	60	168	1	1	1	3	6	7	3	400	1	-1	-1	-1	-1	-1	-1	0	0	0	0	1	0	0	0	0	0	0	0	4	30	90	1	0	0	0	0	1	0	0	0	0	1	0	4	4	30	1
8	AM TOWN	51	168	1	1	4	4	6	1	1	0	1	-1	-1	-1	-1	-1	-1	1	0	0	0	0	0	0	0	0	0	0	0	4	30	60	1	1	0	0	0	0	0	0	0	0	0	0	2	2	90	1
9	AM TOWN	50	175	1	2	1	2	1	2	4	700	5	0	0	1	0	0	0	-1	-1	-1	-1	-1	-1	-1	-1	-1	-1	-1	-1	4	30	7	2	-1	-1	-1	-1	-1	-1	-1	-1	-1	-1	-1	2	3	30	1
10	AM ZURIYA	70	168	1	2	4	2	7	6	3	5000	5	0	1	0	0	0	0	-1	-1	-1	-1	-1	-1	-1	-1	-1	-1	-1	-1	2	60	7	1	1	0	0	0	0	0	0	0	0	0	0	1	1	14	1
11	AM ZURIYA	42.5	160	1	2	4	1	5	6	3	800	1	-1	-1	-1	-1	-1	-1	1	0	0	0	0	0	0	0	0	0	0	0	2	40	60	2	-1	-1	-1	-1	-1	-1	-1	-1	-1	-1	-1	1	1	30	2
12	AM ZURIYA	70	178	1	2	4	2	7	8	3	400	1	-1	-1	-1	-1	-1	-1	0	0	0	1	0	0	0	0	0	0	0	0	3	10	7	2	-1	-1	-1	-1	-1	-1	-1	-1	-1	-1	-1	3	5	30	1
13	AM ZURIYA	47.5	170	1	1	4	3	6	7	1	0	5	1	0	0	0	0	0	-1	-1	-1	-1	-1	-1	-1	-1	-1	-1	-1	-1	3	5	14	1	1	0	0	0	0	0	0	0	0	1	0	3	3	30	1
14	AM ZURIYA	57	170	1	2	4	2	8	5	4	550	1	-1	-1	-1	-1	-1	-1	0	0	0	1	1	0	0	0	0	0	0	0	3	15	30	1	1	0	0	0	0	0	0	0	0	1	0	2	3	14	2
15	AM ZURIYA	53	178	1	2	1	2	3	2	2	3000	1	-1	-1	-1	-1	-1	-1	1	0	0	1	0	0	0	0	0	0	0	0	2	15	30	1	1	0	0	0	0	0	0	1	0	1	0	1	1	1	2
16	AM ZURIYA	48	179	1	1	4	3	3	7	3	1500	1	-1	-1	-1	-1	-1	-1	1	0	0	0	0	0	1	0	0	0	0	0	3	15	15	1	1	0	0	0	0	0	0	0	0	0	0	3	3	21	1
17	AM ZURIYA	49	167	1	2	4	1	7	3	3	600	1	-1	-1	-1	-1	-1	-1	1	0	0	1	0	0	0	0	0	0	0	0	4	30	60	1	1	0	0	0	0	0	0	0	0	1	0	2	2	7	2
18	AM ZURIYA	43	155	1	2	4	2	7	7	3	300	1	-1	-1	-1	-1	-1	-1	1	0	0	0	0	0	0	0	0	0	0	0	4	60	60	1	1	0	0	0	0	0	0	0	0	1	0	2	3	21	1
19	AM TOWN	42	164	1	1	1	4	3	6	3	500	5	1	0	0	0	0	1	-1	-1	-1	-1	-1	-1	-1	-1	-1	-1	-1	-1	2	30	30	1	0	0	0	0	1	0	0	0	0	0	0	5	12	365	1
20	AM TOWN	42	167	1	2	1	2	1	5	2	1900	1	-1	-1	-1	-1	-1	-1	1	1	0	0	0	0	0	0	0	0	0	0	4	20	90	1	1	0	0	0	0	0	0	0	0	0	0	1	1	2	2
21	AM TOWN	52	168	1	1	4	3	6	4	4	0	1	-1	-1	-1	-1	-1	-1	0	0	0	0	1	0	0	0	0	0	1	0	3	20	1	2	-1	-1	-1	-1	-1	-1	-1	-1	-1	-1	-1	1	1	3	2
22	AM TOWN	36.6	168	1	2	4	1	5	4	1	0	5	0	0	1	0	0	0	-1	-1	-1	-1	-1	-1	-1	-1	-1	-1	-1	-1	4	25	7	1	1	0	0	0	0	0	0	0	0	0	0	4	5	210	1
23	AM TOWN	57	164	2	2	1	3	9	3	5	6000	1	-1	-1	-1	-1	-1	-1	1	0	0	0	0	1	0	0	0	0	0	0	4	5	60	1	1	0	0	0	0	0	0	0	0	0	0	5	7	30	1
24	MERAB ABAYA	45.5	162	1	2	4	4	5	4	2	0	5	0	1	0	0	0	0	-1	-1	-1	-1	-1	-1	-1	-1	-1	-1	-1	-1	3	30	15	2	-1	-1	-1	-1	-1	-1	-1	-1	-1	-1	-1	2	3	3	2
25	MERAB ABAYA	58	176	1	1	4	3	7	5	3	0	5	0	1	0	0	0	0	-1	-1	-1	-1	-1	-1	-1	-1	-1	-1	-1	-1	3	45	21	1	1	0	0	0	0	0	0	0	0	0	0	2	1	3	1
26	MERAB ABAYA	44	167	1	2	4	1	5	2	2	100	1	-1	-1	-1	-1	-1	-1	1	0	0	0	0	0	0	0	0	0	0	0	3	30	15	2	-1	-1	-1	-1	-1	-1	-1	-1	-1	-1	-1	2	3	3	1
27	MERAB ABAYA	55.6	176	1	1	4	3	6	6	3	2000	5	0	1	0	0	0	0	-1	-1	-1	-1	-1	-1	-1	-1	-1	-1	-1	-1	3	30	30	2	-1	-1	-1	-1	-1	-1	-1	-1	-1	-1	-1	1	2	60	1
28	MERAB ABAYA	46	170	1	2	4	3	7	7	3	3000	5	0	0	1	0	0	0	-1	-1	-1	-1	-1	-1	-1	-1	-1	-1	-1	-1	3	60	15	2	-1	-1	-1	-1	-1	-1	-1	-1	-1	-1	-1	3	3	21	1
29	MERAB ABAYA	65	169	1	2	4	2	6	9	4	50	1	-1	-1	-1	-1	-1	-1	1	0	0	0	0	0	0	0	0	0	0	0	3	60	21	1	1	0	0	0	0	0	0	0	0	0	0	2	4	14	2
30	MERAB ABAYA	60.17	175	1	2	1	1	7	7	3	1000	1	-1	-1	-1	-1	-1	-1	1	0	0	0	0	0	0	0	0	1	0	0	4	30	45	1	1	0	0	0	0	0	0	0	0	1	0	3	4	60	1
31	MERAB ABAYA	51	158	1	2	1	1	7	5	5	1800	2	-1	-1	-1	-1	-1	-1	1	0	0	0	0	0	0	0	0	0	0	0	3	60	45	1	1	0	0	0	0	0	0	0	0	0	0	1	2	14	1
32	MERAB ABAYA	48	164	1	2	1	4	5	2	3	0	2	-1	-1	-1	-1	-1	-1	1	0	0	0	0	0	0	0	0	0	0	0	3	45	30	1	1	0	0	0	0	0	0	0	0	1	0	2	2	7	1
33	MERAB ABAYA	62	167	1	2	4	1	5	8	4	400	5	0	1	0	0	0	0	-1	-1	-1	-1	-1	-1	-1	-1	-1	-1	-1	-1	2	120	90	1	1	0	0	0	0	0	0	0	0	0	0	2	2	2	1
34	MERAB ABAYA	46	164	1	2	1	2	5	4	2	200	2	-1	-1	-1	-1	-1	-1	1	0	0	0	0	0	0	0	0	0	0	0	3	60	60	1	1	0	0	0	0	0	0	0	0	1	0	2	3	2	2
35	MERAB ABAYA	56	169	1	1	4	3	10	5	3	0	5	1	1	0	0	0	0	-1	-1	-1	-1	-1	-1	-1	-1	-1	-1	-1	-1	3	20	15	2	-1	-1	-1	-1	-1	-1	-1	-1	-1	-1	-1	2	3	7	1
36	MERAB ABAYA	46	151	1	2	4	1	5	3	3	0	5	0	0	0	0	1	0	-1	-1	-1	-1	-1	-1	-1	-1	-1	-1	-1	-1	3	30	30	1	1	0	0	0	0	0	0	0	0	0	0	2	3	14	1
37	AM ZURIYA	47	171	1	2	4	3	9	4	1	1000	2	-1	-1	-1	-1	-1	-1	1	0	0	0	0	0	0	0	0	0	0	0	4	10	90	1	1	0	0	0	0	0	0	0	0	1	0	2	3	15	1
38	AM ZURIYA	55	176	1	1	4	3	6	6	8	0	5	1	0	0	0	0	0	-1	-1	-1	-1	-1	-1	-1	-1	-1	-1	-1	-1	4	30	60	1	0	0	0	0	0	0	0	1	0	0	0	3	6	6	1
39	AM ZURIYA	35.3	160	1	4	4	2	5	3	2	0	1	-1	-1	-1	-1	-1	-1	1	0	0	0	0	0	0	0	0	0	0	0	3	30	60	1	1	0	0	0	1	0	0	0	0	0	0	2	3	60	1
40	AM ZURIYA	41	158	1	1	4	3	3	4	7	0	5	0	1	1	0	0	0	-1	-1	-1	-1	-1	-1	-1	-1	-1	-1	-1	-1	3	10	60	1	0	0	0	0	0	0	0	1	0	0	0	2	2	2	2
41	AM ZURIYA	58	155	1	2	4	1	5	5	2	0	5	0	0	0	1	1	0	-1	-1	-1	-1	-1	-1	-1	-1	-1	-1	-1	-1	1	15	30	1	1	0	0	0	1	0	0	0	0	1	0	2	23	30	1
42	AM ZURIYA	39.3	155	1	2	4	1	7	3	2	100	5	0	1	0	0	1	0	-1	-1	-1	-1	-1	-1	-1	-1	-1	-1	-1	-1	3	15	21	1	1	0	0	0	1	0	0	0	0	0	0	2	4	15	1
43	AM ZURIYA	33	174	1	2	1	2	5	5	3	0	4	0	1	1	0	0	0	-1	-1	-1	-1	-1	-1	-1	-1	-1	-1	-1	-1	2	30	21	1	1	0	0	0	0	0	0	0	0	1	0	2	3	21	1
44	AM ZURIYA	58	161	1	1	1	4	10	3	6	0	3	-1	-1	-1	-1	-1	-1	1	0	0	0	0	0	0	0	0	0	0	0	3	10	30	1	1	0	0	0	0	0	0	0	0	1	0	4	8	60	1
45	AM ZURIYA	40	149	1	2	1	2	7	7	4	300	1	-1	-1	-1	-1	-1	-1	1	0	0	0	0	0	0	0	0	0	0	0	2	60	30	1	1	0	0	0	1	0	0	0	0	0	0	1	1	1	2
46	AM ZURIYA	34	155	1	2	1	2	5	2	4	100	1	-1	-1	-1	-1	-1	-1	1	0	0	0	0	0	0	0	0	0	0	0	2	40	15	2	-1	-1	-1	-1	-1	-1	-1	-1	-1	-1	-1	1	1	14	2
47	AM ZURIYA	42	165	1	2	4	2	5	5	3	200	5	0	1	1	0	0	0	-1	-1	-1	-1	-1	-1	-1	-1	-1	-1	-1	-1	3	15	30	1	1	0	0	0	0	0	0	0	0	1	0	2	2	14	1
48	AM ZURIYA	50	162	1	2	4	1	7	2	3	200	1	-1	-1	-1	-1	-1	-1	1	0	0	0	0	0	0	0	0	0	0	0	4	10	30	1	1	0	0	0	0	0	0	0	0	1	0	2	4	60	1
49	AM ZURIYA	36	146	1	2	1	2	7	6	3	250	5	0	1	1	0	0	0	-1	-1	-1	-1	-1	-1	-1	-1	-1	-1	-1	-1	4	15	30	1	1	0	0	0	1	0	0	0	0	0	0	2	3	35	1
50	AM ZURIYA	70	179	1	1	4	3	6	5	4	0	1	-1	-1	-1	-1	-1	-1	1	0	0	0	0	0	0	0	0	0	0	0	3	10	30	1	1	0	0	0	0	0	0	0	0	0	0	2	2	30	1
51	AM ZURIYA	51	175	1	1	4	3	6	2	2	0	5	0	1	0	0	0	0	-1	-1	-1	-1	-1	-1	-1	-1	-1	-1	-1	-1	4	10	5	2	-1	-1	-1	-1	-1	-1	-1	-1	-1	-1	-1	2	2	7	1
52	AM ZURIYA	38	155	1	2	4	1	5	3	2	300	1	-1	-1	-1	-1	-1	-1	1	0	0	0	0	0	0	0	0	0	0	0	4	15	60	1	1	0	0	0	0	0	0	0	0	0	0	2	3	21	1
53	GERESE	53	164	1	1	4	2	6	1	1	500	5	1	0	0	0	1	0	-1	-1	-1	-1	-1	-1	-1	-1	-1	-1	-1	-1	2	40	30	1	1	0	0	0	0	0	0	0	0	1	0	2	6	4	2
54	GERESE	40	152	1	2	1	1	7	7	1	1000	1	-1	-1	-1	-1	-1	-1	1	1	0	0	0	0	0	0	0	1	0	0	4	60	60	1	1	0	0	0	1	0	0	0	1	1	0	4	5	6	2
55	GERESE	44	160	2	2	5	1	7	8	1	1300	5	1	0	0	0	1	0	-1	-1	-1	-1	-1	-1	-1	-1	-1	-1	-1	-1	3	90	90	1	1	0	0	0	1	0	0	1	1	1	0	4	6	6	6
56	GERESE	42	156	1	2	1	1	7	6	1	950	1	-1	-1	-1	-1	-1	-1	1	0	0	0	0	0	0	0	0	0	0	0	3	180	90	1	1	0	0	0	1	0	0	0	1	1	0	3	3	7	7
57	GERESE	66	174	1	1	4	3	7	4	1	1200	1	-1	-1	-1	-1	-1	-1	1	1	0	0	0	0	0	0	0	0	0	0	4	60	45	1	1	0	1	0	1	0	0	0	0	0	0	3	4	3	1
58	GERESE	42.2	148	1	1	1	2	6	5	1	500	4	0	0	1	0	1	0	-1	-1	-1	-1	-1	-1	-1	-1	-1	-1	-1	-1	1	30	90	1	1	0	0	0	1	0	0	0	0	0	0	2	3	3	2
59	GERESE	55	150	1	2	4	2	8	3	2	1500	1	-1	-1	-1	-1	-1	-1	1	1	0	1	0	0	1	0	1	0	0	0	1	30	30	1	1	1	0	0	0	0	0	0	1	0	0	2	3	4	2
60	GERESE	68	176	1	2	4	1	7	7	1	1000	1	-1	-1	-1	-1	-1	-1	1	0	0	0	0	0	0	0	0	0	0	0	2	120	90	1	1	0	0	0	0	0	0	1	1	1	0	3	10	12	2
61	GERESE	46	152	1	1	4	3	6	2	1	0	5	1	1	1	0	0	0	-1	-1	-1	-1	-1	-1	-1	-1	-1	-1	-1	-1	2	30	30	1	1	0	1	0	0	0	0	0	0	1	0	1	3	3	1
62	GERESE	54	156	1	2	1	2	7	4	1	800	5	0	0	0	0	1	0	-1	-1	-1	-1	-1	-1	-1	-1	-1	-1	-1	-1	1	180	60	1	1	0	0	0	1	0	0	1	0	1	0	2	2	7	2
63	GERESE	49	150	2	2	1	1	7	12	3	1000	5	1	0	0	0	0	0	-1	-1	-1	-1	-1	-1	-1	-1	-1	-1	-1	-1	1	90	90	1	1	0	0	0	1	0	0	0	0	1	0	4	7	12	1
64	GERESE	53	160	1	2	1	2	4	4	3	1000	1	-1	-1	-1	-1	-1	-1	1	0	0	0	0	0	0	0	0	0	0	0	1	60	20	1	1	0	0	0	0	0	0	0	0	1	0	2	4	14	2
65	GERESE	45	169	1	1	2	2	9	2	1	2000	1	-1	-1	-1	-1	-1	-1	1	0	0	0	1	0	0	0	0	0	0	0	4	60	30	1	1	0	0	0	0	0	0	1	0	1	0	3	5	6	1
66	GERESE	60	168	1	1	1	2	7	10	4	1200	5	1	0	0	1	0	0	-1	-1	-1	-1	-1	-1	-1	-1	-1	-1	-1	-1	1	40	90	1	1	0	0	0	1	0	0	0	0	0	0	3	4	13	1
67	GERESE	51	150	1	1	1	2	7	6	2	800	1	-1	-1	-1	-1	-1	-1	0	1	0	0	0	0	0	0	0	0	0	0	1	30	60	1	1	0	0	0	1	0	0	0	0	1	0	4	3	15	1
68	GERESE	51	158	1	1	4	2	6	4	1	400	1	-1	-1	-1	-1	-1	-1	1	1	0	0	0	0	0	0	0	0	0	0	4	20	30	1	1	0	0	0	0	0	0	0	1	1	0	2	4	12	1
69	GERESE	57	162	1	2	4	2	7	2	1	700	1	-1	-1	-1	-1	-1	-1	1	0	0	0	0	0	0	0	0	0	0	0	4	120	60	1	1	0	0	0	0	0	0	1	0	0	0	4	5	30	1
70	GERESE	49	165	2	1	1	2	6	6	5	0	5	1	0	0	0	0	0	-1	-1	-1	-1	-1	-1	-1	-1	-1	-1	-1	-1	2	20	15	2	-1	-1	-1	-1	-1	-1	-1	-1	-1	-1	-1	4	5	150	1
71	GERESE	52	169	1	2	1	1	9	6	3	2000	5	1	0	1	0	1	0	-1	-1	-1	-1	-1	-1	-1	-1	-1	-1	-1	-1	4	50	20	1	1	0	0	0	0	0	0	0	0	1	0	3	4	7	1
72	GERESE	66	176	2	2	1	2	7	4	4	1000	1	-1	-1	-1	-1	-1	-1	1	0	0	0	0	0	0	0	0	0	0	0	4	120	30	1	1	0	0	0	1	0	0	0	1	1	0	4	8	10	1
73	AM TOWN	53.2	174	1	1	1	3	6	6	3	0	5	1	1	0	0	0	0	-1	-1	-1	-1	-1	-1	-1	-1	-1	-1	-1	-1	3	120	30	2	-1	-1	-1	-1	-1	-1	-1	-1	-1	-1	-1	1	1	7	1
74	AM TOWN	57	164	1	2	1	2	5	6	1	0	1	-1	-1	-1	-1	-1	-1	1	0	0	0	0	0	0	0	0	0	0	0	4	15	30	2	-1	-1	-1	-1	-1	-1	-1	-1	-1	-1	-1	4	8	30	1
75	AM TOWN	48	164	1	4	1	2	9	3	1	500	1	-1	-1	-1	-1	-1	-1	1	0	0	0	0	0	0	0	0	0	0	0	4	10	60	1	1	0	0	0	0	0	0	0	0	1	0	1	1	2	2
76	AM TOWN	52	150	1	3	1	2	5	2	2	500	5	0	0	0	0	1	0	-1	-1	-1	-1	-1	-1	-1	-1	-1	-1	-1	-1	2	30	15	1	1	0	0	0	0	0	0	0	0	1	0	1	1	3	2
77	AM TOWN	60	170	1	1	1	4	6	7	1	0	5	1	0	0	0	0	0	-1	-1	-1	-1	-1	-1	-1	-1	-1	-1	-1	-1	3	25	30	1	1	0	0	0	0	0	0	0	0	1	0	1	1	1	2
78	AM TOWN	64	160	1	1	4	2	2	3	1	1000	1	-1	-1	-1	-1	-1	-1	1	0	0	0	0	0	0	0	0	0	0	0	2	30	21	1	0	1	0	0	0	0	0	1	0	0	0	1	3	3	2
79	AM TOWN	40	160	1	2	2	1	7	6	4	500	1	-1	-1	-1	-1	-1	-1	1	0	0	0	0	0	0	1	0	0	0	0	1	60	30	1	0	1	0	1	1	0	0	0	0	0	0	2	4	4	2
80	AM TOWN	53	165	1	1	1	4	6	1	1	1500	5	0	0	1	0	1	0	-1	-1	-1	-1	-1	-1	-1	-1	-1	-1	-1	-1	2	30	21	1	1	0	1	0	0	0	0	0	0	0	0	2	6	6	1
81	AM TOWN	45	164	1	2	4	3	5	3	1	1000	5	0	0	1	0	0	0	-1	-1	-1	-1	-1	-1	-1	-1	-1	-1	-1	-1	2	40	45	1	1	0	0	0	0	0	0	0	0	0	0	2	3	7	2
82	AM TOWN	36	165	1	2	1	3	3	4	3	1000	5	0	0	1	0	1	0	-1	-1	-1	-1	-1	-1	-1	-1	-1	-1	-1	-1	2	30	60	1	1	0	0	0	0	0	0	0	0	1	0	3	5	14	1
83	AM TOWN	50	170	1	2	1	3	1	2	1	2500	5	0	0	1	0	0	0	-1	-1	-1	-1	-1	-1	-1	-1	-1	-1	-1	-1	2	25	30	2	-1	-1	-1	-1	-1	-1	-1	-1	-1	-1	-1	1	2	3	2
84	AM TOWN	60	165	1	2	1	3	1	4	1	1000	5	0	0	0	0	1	0	-1	-1	-1	-1	-1	-1	-1	-1	-1	-1	-1	-1	2	30	21	1	1	0	0	0	0	0	0	0	0	1	0	1	2	7	1
85	KAMBA	52	168	1	2	1	1	7	6	1	500	5	1	0	0	0	0	0	-1	-1	-1	-1	-1	-1	-1	-1	-1	-1	-1	-1	3	90	90	1	1	0	0	0	0	0	0	0	0	0	0	1	1	15	1
86	KAMBA	49	155	1	4	4	3	6	9	1	0	5	1	0	0	0	0	0	-1	-1	-1	-1	-1	-1	-1	-1	-1	-1	-1	-1	4	30	30	1	1	0	0	0	0	0	0	0	0	1	0	4	7	365	1
87	KAMBA	44	169	1	1	4	2	6	6	1	0	5	0	0	0	0	1	0	-1	-1	-1	-1	-1	-1	-1	-1	-1	-1	-1	-1	4	30	90	1	1	0	0	0	0	0	0	0	0	0	0	3	3	90	1
88	KAMBA	57	173	1	1	1	3	6	7	2	0	5	0	1	1	0	0	1	-1	-1	-1	-1	-1	-1	-1	-1	-1	-1	-1	-1	4	120	15	2	-1	-1	-1	-1	-1	-1	-1	-1	-1	-1	-1	2	3	30	1
89	KAMBA	46	166	1	2	4	1	7	9	1	400	1	-1	-1	-1	-1	-1	-1	1	0	0	0	0	0	0	0	0	0	0	0	4	180	90	1	1	0	0	0	0	0	0	0	1	1	0	4	4	30	1
90	KAMBA	69	171	1	1	4	2	7	4	1	300	5	1	0	0	0	0	0	-1	-1	-1	-1	-1	-1	-1	-1	-1	-1	-1	-1	2	10	99	1	1	0	0	0	0	0	0	0	0	1	1	4	4	30	1
91	KAMBA	39.6	158	1	2	4	1	7	8	3	600	2	-1	-1	-1	-1	-1	-1	1	0	0	0	0	0	0	0	0	0	0	0	3	180	21	2	-1	-1	-1	-1	-1	-1	-1	-1	-1	-1	-1	2	3	60	1
92	KAMBA	50	162	1	1	4	3	3	7	4	1500	1	-1	-1	-1	-1	-1	-1	0	0	0	1	1	0	0	0	0	0	0	0	3	80	21	1	1	0	0	0	0	0	0	1	0	1	0	3	5	30	1
93	KAMBA	49.5	164	1	2	3	1	5	5	3	0	5	0	1	0	0	1	0	-1	-1	-1	-1	-1	-1	-1	-1	-1	-1	-1	-1	3	60	15	1	1	0	0	0	1	0	0	0	0	0	0	2	3	15	2
94	KAMBA	42.4	156	1	2	4	2	7	7	4	500	1	-1	-1	-1	-1	-1	-1	1	0	0	0	0	0	0	0	0	0	0	0	3	180	30	1	1	0	0	1	0	0	0	0	0	0	0	2	3	30	1
95	KAMBA	55.4	168	1	2	1	3	3	4	3	800	5	0	0	1	1	0	0	-1	-1	-1	-1	-1	-1	-1	-1	-1	-1	-1	-1	3	20	21	1	1	0	0	0	0	0	1	0	0	0	0	2	5	30	2
96	KAMBA	56	173	1	2	4	1	5	8	3	0	2	-1	-1	-1	-1	-1	-1	1	0	0	0	0	0	0	0	0	0	0	0	3	120	60	1	0	0	0	0	1	0	0	0	1	0	0	2	6	60	1
97	KAMBA	56.7	172	1	2	4	2	7	3	2	400	5	0	1	0	0	1	0	-1	-1	-1	-1	-1	-1	-1	-1	-1	-1	-1	-1	3	30	99	1	1	0	0	0	0	0	0	0	0	1	0	2	3	21	1
98	KAMBA	60	172	1	2	4	1	5	6	2	200	4	-1	-1	-1	-1	-1	-1	1	0	0	0	0	0	0	0	0	0	0	0	3	60	15	1	1	0	0	0	1	0	0	1	0	0	0	3	4	14	2
99	KAMBA	43.9	160	1	2	4	1	7	9	4	500	5	0	1	0	0	1	0	-1	-1	-1	-1	-1	-1	-1	-1	-1	-1	-1	-1	2	60	99	1	1	0	0	0	1	0	0	1	0	0	0	3	6	30	1
100	KAMBA	44	158	1	2	4	1	7	4	2	400	4	-1	-1	-1	-1	-1	-1	1	0	0	0	0	0	0	0	0	0	0	0	3	60	45	1	1	0	0	0	1	0	0	0	0	0	0	2	4	30	2
101	KAMBA	50	164	1	2	1	3	6	3	1	200	5	0	0	1	1	0	0	-1	-1	-1	-1	-1	-1	-1	-1	-1	-1	-1	-1	3	60	7	2	-1	-1	-1	-1	-1	-1	-1	-1	-1	-1	-1	2	2	14	2
102	KAMBA	43.3	156	1	1	4	2	6	6	2	0	4	-1	-1	-1	-1	-1	-1	0	0	0	0	0	0	0	0	0	1	0	0	3	240	21	1	1	0	0	0	0	0	0	0	1	1	0	2	4	30	2
103	KAMBA	48	161	1	2	4	2	6	7	4	200	4	-1	-1	-1	-1	-1	-1	1	0	0	0	0	0	0	0	0	1	0	0	1	60	21	1	1	0	0	0	0	0	0	0	0	1	0	2	3	30	2
104	KAMBA	54.2	168	1	2	3	1	9	5	2	1700	4	-1	-1	-1	-1	-1	-1	1	0	0	0	0	0	0	0	0	0	0	0	3	60	30	1	1	0	0	0	0	0	0	0	0	1	0	3	5	21	2
105	KAMBA	48	159	1	2	4	1	7	9	3	1000	4	-1	-1	-1	-1	-1	-1	1	0	0	0	0	0	0	0	0	0	0	0	3	180	60	1	1	0	0	1	0	0	0	1	0	0	0	4	6	60	1
106	KAMBA	40	152	1	1	4	3	1	6	4	925	5	0	1	0	0	0	0	-1	-1	-1	-1	-1	-1	-1	-1	-1	-1	-1	-1	3	40	30	1	0	0	0	0	0	0	0	1	0	1	0	2	4	7	1
107	KAMBA	56	156	2	2	4	1	8	7	3	800	4	-1	-1	-1	-1	-1	-1	1	0	0	0	0	0	0	0	0	0	0	0	1	120	15	2	-1	-1	-1	-1	-1	-1	-1	-1	-1	-1	-1	3	5	21	2
108	KAMBA	43.6	162	1	2	4	1	5	7	3	0	5	0	1	0	0	1	0	-1	-1	-1	-1	-1	-1	-1	-1	-1	-1	-1	-1	3	180	30	1	0	0	0	0	1	0	0	0	1	0	0	3	5	30	2
109	KAMBA	55	172	1	2	4	1	7	10	4	600	4	-1	-1	-1	-1	-1	-1	1	1	0	0	0	0	0	0	0	0	0	0	3	300	30	1	1	0	0	0	0	0	0	0	1	1	0	2	3	7	2
110	KAMBA	48.7	170	1	1	1	2	6	5	2	0	4	-1	-1	-1	-1	-1	-1	1	0	0	0	0	0	0	0	0	1	0	0	1	10	15	2	-1	-1	-1	-1	-1	-1	-1	-1	-1	-1	-1	3	4	7	2
111	KAMBA	35.1	152	1	1	1	3	6	6	3	0	4	-1	-1	-1	-1	-1	-1	0	0	0	0	0	0	0	0	0	1	0	0	2	20	30	1	0	0	0	0	1	0	0	0	0	0	0	2	2	7	2
112	KAMBA	44	158	1	2	1	3	3	3	2	1200	4	-1	-1	-1	-1	-1	-1	0	0	0	0	0	1	0	0	0	0	0	0	2	10	30	1	1	0	0	0	0	0	0	0	0	0	0	2	4	7	2
113	KAMBA	52	168	1	2	4	2	7	5	3	500	1	-1	-1	-1	-1	-1	-1	1	0	0	0	0	0	0	0	0	0	0	0	1	90	60	1	1	0	0	0	1	0	0	0	0	0	0	2	4	30	2
114	KAMBA	68	167	1	1	1	2	6	2	2	0	1	-1	-1	-1	-1	-1	-1	1	0	0	0	0	0	0	0	0	1	0	0	3	20	21	1	1	0	0	0	1	0	0	0	0	0	0	2	3	14	1
115	KAMBA	44.2	160	1	1	1	2	6	9	4	0	5	0	1	0	0	0	0	-1	-1	-1	-1	-1	-1	-1	-1	-1	-1	-1	-1	3	15	15	1	1	0	0	0	1	0	0	0	0	0	0	2	3	14	2
116	KAMBA	42.2	165	1	2	4	1	5	6	3	270	4	-1	-1	-1	-1	-1	-1	1	0	0	0	0	0	0	0	0	0	0	0	3	120	21	1	1	0	0	0	0	0	0	0	0	1	0	2	3	30	1
117	KAMBA	45	150	1	2	4	1	7	5	2	300	2	-1	-1	-1	-1	-1	-1	1	0	0	0	0	0	0	0	0	0	0	0	3	120	99	1	1	0	0	0	0	0	0	1	0	1	0	4	6	90	1
118	KAMBA	56.5	160	1	2	1	3	2	2	2	1000	5	0	1	0	0	1	0	-1	-1	-1	-1	-1	-1	-1	-1	-1	-1	-1	-1	2	10	15	1	0	0	1	0	0	0	0	1	0	0	0	2	3	1	2
119	KAMBA	38.2	153	1	2	4	1	5	9	4	500	2	-1	-1	-1	-1	-1	-1	1	0	0	0	0	0	0	0	1	0	0	0	3	240	30	1	1	0	0	0	0	0	0	0	1	0	0	4	6	30	1
120	KAMBA	46	167	1	1	4	2	6	5	2	0	1	-1	-1	-1	-1	-1	-1	1	1	0	0	0	0	0	0	0	1	0	0	3	120	60	1	1	0	0	0	1	0	0	0	1	0	0	3	5	30	1
121	DITA	53	150	1	2	1	1	5	6	3	0	2	-1	-1	-1	-1	-1	-1	1	0	0	0	0	0	0	0	0	0	0	0	4	180	90	1	1	0	0	0	1	0	0	0	0	0	0	3	5	15	1
122	DITA	56.5	159	1	2	4	1	7	5	2	100	5	0	1	0	0	0	0	-1	-1	-1	-1	-1	-1	-1	-1	-1	-1	-1	-1	4	120	21	2	-1	-1	-1	-1	-1	-1	-1	-1	-1	-1	-1	3	5	120	1
123	DITA	41	158	1	2	1	1	5	5	2	0	2	-1	-1	-1	-1	-1	-1	1	0	0	0	0	0	0	0	0	1	0	0	3	30	99	1	1	0	0	0	0	0	0	0	0	1	0	2	3	30	2
124	DITA	55	160	1	2	1	2	5	3	1	0	5	0	0	0	1	0	0	-1	-1	-1	-1	-1	-1	-1	-1	-1	-1	-1	-1	3	30	21	2	-1	-1	-1	-1	-1	-1	-1	-1	-1	-1	-1	2	3	14	1
125	DITA	55	160	1	1	1	2	10	5	1	0	5	0	0	0	0	0	1	-1	-1	-1	-1	-1	-1	-1	-1	-1	-1	-1	-1	4	20	21	1	1	0	0	0	0	0	0	0	0	0	0	3	6	60	1
126	DITA	38.8	147	1	1	1	3	6	6	3	0	5	0	1	0	0	0	0	-1	-1	-1	-1	-1	-1	-1	-1	-1	-1	-1	-1	3	60	60	1	0	0	0	0	1	0	0	0	0	0	0	2	4	30	1
127	DITA	49	170	1	1	1	3	8	4	3	1500	2	-1	-1	-1	-1	-1	-1	1	0	0	0	0	0	0	0	0	0	0	0	4	60	23	2	-1	-1	-1	-1	-1	-1	-1	-1	-1	-1	-1	2	3	14	1
128	DITA	63	170	1	2	4	2	7	4	1	100	1	-1	-1	-1	-1	-1	-1	1	0	0	0	0	0	0	0	0	1	0	0	3	5	30	2	-1	-1	-1	-1	-1	-1	-1	-1	-1	-1	-1	1	2	2	2
129	DITA	50	165	1	1	4	2	3	6	4	600	5	0	0	0	0	0	1	-1	-1	-1	-1	-1	-1	-1	-1	-1	-1	-1	-1	4	120	21	2	-1	-1	-1	-1	-1	-1	-1	-1	-1	-1	-1	3	4	14	1
130	DITA	56.5	176	1	2	1	4	1	3	2	900	5	0	1	0	0	0	0	-1	-1	-1	-1	-1	-1	-1	-1	-1	-1	-1	-1	3	4	15	1	0	0	0	0	0	0	0	1	0	0	0	1	1	2	2
131	DITA	53	171	1	2	1	1	3	5	1	400	5	1	0	0	0	0	0	-1	-1	-1	-1	-1	-1	-1	-1	-1	-1	-1	-1	3	90	21	2	-1	-1	-1	-1	-1	-1	-1	-1	-1	-1	-1	4	10	15	1
132	DITA	65	173	1	1	4	4	3	5	3	1500	5	1	0	0	0	0	0	-1	-1	-1	-1	-1	-1	-1	-1	-1	-1	-1	-1	3	10	30	1	1	0	0	0	0	0	0	0	0	0	0	1	2	45	1
133	AM TOWN	60	170	1	1	4	3	3	3	1	750	5	1	1	0	0	0	0	-1	-1	-1	-1	-1	-1	-1	-1	-1	-1	-1	-1	2	20	30	1	1	0	0	0	0	0	0	0	0	1	0	1	1	2	2
134	AM TOWN	56	170	1	1	4	2	8	1	1	300	1	-1	-1	-1	-1	-1	-1	1	0	0	0	0	0	0	0	0	0	0	0	3	20	30	2	-1	-1	-1	-1	-1	-1	-1	-1	-1	-1	-1	2	2	15	1
135	AM TOWN	70	170	1	2	4	1	5	7	4	4000	1	-1	-1	-1	-1	-1	-1	1	0	0	0	0	0	0	0	0	0	0	0	4	30	15	2	-1	-1	-1	-1	-1	-1	-1	-1	-1	-1	-1	2	2	7	2
136	AM TOWN	58	172	1	1	2	4	6	6	5	0	5	1	1	0	0	0	0	-1	-1	-1	-1	-1	-1	-1	-1	-1	-1	-1	-1	2	10	15	2	-1	-1	-1	-1	-1	-1	-1	-1	-1	-1	-1	1	2	7	1
137	AM TOWN	48	160	1	1	4	4	6	10	3	2000	1	-1	-1	-1	-1	-1	-1	1	0	0	0	0	0	0	0	0	0	0	0	4	20	7	2	-1	-1	-1	-1	-1	-1	-1	-1	-1	-1	-1	2	2	7	2
138	AM TOWN	50	165	1	1	2	2	6	7	5	0	1	-1	-1	-1	-1	-1	-1	1	0	0	0	0	0	0	0	0	0	0	0	3	20	30	2	-1	-1	-1	-1	-1	-1	-1	-1	-1	-1	-1	2	2	3	1
139	AM TOWN	35	163	1	2	1	1	3	6	2	1500	5	0	0	1	0	0	0	-1	-1	-1	-1	-1	-1	-1	-1	-1	-1	-1	-1	3	30	15	2	-1	-1	-1	-1	-1	-1	-1	-1	-1	-1	-1	2	2	7	1
140	AM TOWN	53	160	1	1	1	4	1	4	4	2872	5	1	0	0	0	0	0	-1	-1	-1	-1	-1	-1	-1	-1	-1	-1	-1	-1	4	30	21	1	1	0	0	0	0	0	0	0	0	1	0	2	2	7	2
141	AM TOWN	45	155	1	1	1	3	6	2	2	0	1	-1	-1	-1	-1	-1	-1	1	0	0	0	0	0	0	0	0	0	0	0	2	15	15	2	-1	-1	-1	-1	-1	-1	-1	-1	-1	-1	-1	1	1	3	2
142	AM TOWN	53	170	1	2	4	1	5	9	2	0	2	-1	-1	-1	-1	-1	-1	1	0	0	0	0	0	0	0	0	0	0	0	3	120	90	1	1	0	0	0	1	0	0	0	0	0	0	3	5	21	1
143	AM TOWN	44	180	1	2	4	1	5	2	4	500	1	-1	-1	-1	-1	-1	-1	1	0	0	0	0	0	0	0	0	0	0	0	2	20	15	1	1	0	0	0	0	0	0	0	0	0	0	1	1	7	2
144	AM TOWN	60	170	1	1	1	4	6	7	1	0	5	1	0	0	0	0	0	-1	-1	-1	-1	-1	-1	-1	-1	-1	-1	-1	-1	3	30	60	1	1	0	0	0	0	0	0	0	0	1	0	2	3	21	1
145	AM TOWN	44	166	1	2	1	1	8	5	1	600	1	-1	-1	-1	-1	-1	-1	1	0	0	0	0	0	0	0	0	0	0	0	3	15	60	1	1	0	0	0	0	0	0	0	0	1	0	3	4	21	1
146	AM TOWN	47	180	1	2	1	3	2	1	1	4000	5	0	0	0	0	1	0	-1	-1	-1	-1	-1	-1	-1	-1	-1	-1	-1	-1	3	40	60	1	1	0	0	0	0	0	0	0	0	1	0	2	2	7	1
147	AM TOWN	54	160	1	1	1	4	1	1	1	6543	1	-1	-1	-1	-1	-1	-1	1	0	0	0	0	0	0	0	0	0	0	0	3	30	30	1	1	0	0	0	0	0	0	0	0	0	0	4	5	21	1
148	AM TOWN	44	160	1	1	4	3	6	6	2	500	1	-1	-1	-1	-1	-1	-1	1	0	0	0	0	0	0	0	0	0	0	0	2	30	21	1	1	0	0	0	0	0	0	0	0	1	0	3	4	7	2
149	AM TOWN	42	132	1	1	4	2	6	8	3	7000	5	0	0	1	0	0	0	-1	-1	-1	-1	-1	-1	-1	-1	-1	-1	-1	-1	4	20	60	1	1	0	0	0	0	0	0	0	0	1	0	4	5	60	1
150	AM TOWN	58	168	1	1	1	1	3	1	1	500	1	-1	-1	-1	-1	-1	-1	1	0	0	0	0	0	0	0	0	0	0	0	3	40	21	1	1	0	0	0	0	0	0	0	0	1	0	2	3	10	1
151	AM TOWN	52	168	1	1	4	2	6	4	3	600	5	0	0	0	0	1	0	-1	-1	-1	-1	-1	-1	-1	-1	-1	-1	-1	-1	2	20	21	1	0	0	0	0	0	0	0	0	0	1	0	3	4	21	1
152	CHENCHA	53.2	163	1	2	1	1	3	5	1	1200	1	-1	-1	-1	-1	-1	-1	1	0	0	0	0	0	0	0	0	0	0	0	3	40	99	1	1	0	0	0	0	0	0	0	0	0	0	2	2	7	2
153	CHENCHA	56	160	1	1	1	2	6	7	3	0	5	1	1	0	0	0	0	-1	-1	-1	-1	-1	-1	-1	-1	-1	-1	-1	-1	3	120	30	1	1	0	0	0	0	0	0	0	0	0	0	2	4	60	1
154	CHENCHA	44	152	1	1	1	2	6	6	1	0	2	-1	-1	-1	-1	-1	-1	1	0	0	0	0	0	0	0	0	0	0	0	3	180	30	1	1	0	0	0	0	0	0	0	0	0	0	3	4	14	1
155	CHENCHA	54.5	168	1	1	4	2	3	3	2	400	5	0	1	0	0	0	0	-1	-1	-1	-1	-1	-1	-1	-1	-1	-1	-1	-1	3	10	10	1	1	0	0	0	0	0	0	0	0	0	0	5	8	3	1
156	CHENCHA	63	165	1	1	1	3	6	4	3	0	5	0	1	0	0	0	0	-1	-1	-1	-1	-1	-1	-1	-1	-1	-1	-1	-1	2	90	21	1	0	0	0	0	1	0	0	0	0	0	0	2	4	12	1
157	CHENCHA	56	168	1	1	4	3	6	5	3	0	1	-1	-1	-1	-1	-1	-1	1	0	0	0	0	0	0	0	0	0	0	0	4	20	15	1	1	0	0	0	0	0	0	0	0	0	0	2	2	7	1
158	CHENCHA	56.6	162	1	2	4	3	5	4	2	0	1	-1	-1	-1	-1	-1	-1	1	0	0	0	0	0	0	0	0	0	0	0	4	40	15	1	1	0	0	0	0	0	0	0	0	0	0	2	3	7	2
159	CHENCHA	52	164	1	1	1	2	6	4	2	0	5	1	1	0	0	0	0	-1	-1	-1	-1	-1	-1	-1	-1	-1	-1	-1	-1	3	60	20	1	1	0	0	0	1	0	0	0	0	0	0	2	2	15	2
160	CHENCHA	59	170	1	1	1	2	6	4	2	0	5	0	1	0	0	0	0	-1	-1	-1	-1	-1	-1	-1	-1	-1	-1	-1	-1	3	120	15	1	1	0	0	0	0	0	0	0	0	0	0	2	4	7	1
161	CHENCHA	38.5	165	1	1	4	3	3	4	1	500	5	0	1	1	0	0	0	-1	-1	-1	-1	-1	-1	-1	-1	-1	-1	-1	-1	2	50	15	1	1	0	0	0	0	0	0	0	0	0	0	2	3	7	2
162	CHENCHA	59	172	1	2	1	2	4	7	3	0	1	-1	-1	-1	-1	-1	-1	1	0	0	0	0	0	0	0	0	0	0	0	4	90	60	2	-1	-1	-1	-1	-1	-1	-1	-1	-1	-1	-1	4	4	7	1
163	CHENCHA	39	158	1	2	4	2	3	3	1	400	5	0	1	0	0	0	0	-1	-1	-1	-1	-1	-1	-1	-1	-1	-1	-1	-1	3	60	30	1	1	0	0	0	0	0	0	0	0	0	0	2	4	21	1
164	CHENCHA	45	160	2	1	4	3	6	2	2	0	2	-1	-1	-1	-1	-1	-1	1	0	0	0	0	0	0	0	0	0	0	0	3	30	30	1	1	0	0	0	0	0	0	0	0	1	0	2	3	4	1
165	CHENCHA	49	163	1	2	4	3	5	3	2	0	1	-1	-1	-1	-1	-1	-1	1	1	0	0	0	0	0	0	0	0	0	0	2	20	7	2	-1	-1	-1	-1	-1	-1	-1	-1	-1	-1	-1	2	2	7	1
166	CHENCHA	41	170	1	2	1	2	3	4	2	300	1	-1	-1	-1	-1	-1	-1	1	0	0	0	0	0	0	0	0	0	0	0	3	120	45	1	1	0	0	0	1	0	0	0	0	0	0	2	2	7	1
167	CHENCHA	47	155	1	2	4	4	1	9	6	2500	5	1	1	0	0	0	0	-1	-1	-1	-1	-1	-1	-1	-1	-1	-1	-1	-1	3	5	7	2	-1	-1	-1	-1	-1	-1	-1	-1	-1	-1	-1	2	2	7	1
168	CHENCHA	55.5	171	1	1	1	3	7	4	3	400	5	0	1	1	0	0	0	-1	-1	-1	-1	-1	-1	-1	-1	-1	-1	-1	-1	2	30	21	1	1	0	0	0	1	0	0	1	0	0	0	2	3	6	2
169	CHENCHA	47.5	165	1	2	1	2	5	5	3	0	1	-1	-1	-1	-1	-1	-1	1	0	0	0	0	0	0	0	0	0	0	0	2	60	10	1	1	0	0	0	1	0	0	1	0	0	0	1	2	2	2
170	CHENCHA	37	155	1	2	1	2	5	3	1	0	5	0	1	1	0	0	0	-1	-1	-1	-1	-1	-1	-1	-1	-1	-1	-1	-1	2	120	15	1	1	0	0	0	1	0	0	0	0	1	0	1	5	7	1
171	CHENCHA	45.5	164	1	2	1	1	7	6	3	200	1	-1	-1	-1	-1	-1	-1	1	0	0	0	0	0	0	0	0	0	0	0	3	60	21	1	1	0	0	0	0	0	0	1	0	1	0	2	2	21	1
172	CHENCHA	41	160	1	1	4	2	6	5	2	0	5	0	1	1	0	0	0	-1	-1	-1	-1	-1	-1	-1	-1	-1	-1	-1	-1	3	120	90	1	1	0	0	0	1	0	0	0	0	1	0	3	5	15	1
173	CHENCHA	53.5	172	1	1	1	1	7	5	2	300	5	0	1	1	0	0	0	-1	-1	-1	-1	-1	-1	-1	-1	-1	-1	-1	-1	2	240	7	2	-1	-1	-1	-1	-1	-1	-1	-1	-1	-1	-1	2	3	90	1
174	CHENCHA	58.3	175	1	2	4	3	3	6	3	1000	5	0	1	1	0	0	0	-1	-1	-1	-1	-1	-1	-1	-1	-1	-1	-1	-1	2	30	7	2	-1	-1	-1	-1	-1	-1	-1	-1	-1	-1	-1	1	2	6	2
175	CHENCHA	52	165	1	2	1	1	7	7	3	300	1	-1	-1	-1	-1	-1	-1	1	0	0	0	0	0	0	0	0	0	0	0	4	120	30	1	1	0	0	0	0	0	0	0	0	0	0	3	5	30	1
176	CHENCHA	56.5	167	1	1	4	3	7	4	5	200	5	0	0	1	0	0	0	-1	-1	-1	-1	-1	-1	-1	-1	-1	-1	-1	-1	4	30	15	2	-1	-1	-1	-1	-1	-1	-1	-1	-1	-1	-1	1	3	15	1
177	CHENCHA	61.5	172	1	2	1	3	3	5	4	1500	5	0	1	0	0	0	0	-1	-1	-1	-1	-1	-1	-1	-1	-1	-1	-1	-1	2	40	30	1	1	0	0	0	0	0	0	0	0	0	0	1	2	7	1
178	CHENCHA	45	164	1	1	4	2	6	6	1	0	1	-1	-1	-1	-1	-1	-1	1	0	0	0	0	0	0	0	0	0	0	0	3	60	15	1	1	0	0	0	0	0	0	0	0	0	0	3	4	90	1
179	AM TOWN	64	171	1	2	4	4	1	5	1	6000	5	1	1	0	0	0	0	-1	-1	-1	-1	-1	-1	-1	-1	-1	-1	-1	-1	2	15	7	2	-1	-1	-1	-1	-1	-1	-1	-1	-1	-1	-1	1	1	30	1
180	AM TOWN	58	174	1	2	4	4	3	4	2	2000	5	1	1	0	0	1	0	-1	-1	-1	-1	-1	-1	-1	-1	-1	-1	-1	-1	2	15	15	2	-1	-1	-1	-1	-1	-1	-1	-1	-1	-1	-1	1	1	2	2
181	AM TOWN	60	176	1	2	4	2	6	8	4	0	5	0	1	1	0	0	0	-1	-1	-1	-1	-1	-1	-1	-1	-1	-1	-1	-1	3	40	15	1	1	0	0	0	0	0	0	0	0	1	0	3	3	60	1
182	AM TOWN	58	171	1	2	4	4	6	2	1	0	5	1	1	0	0	0	0	-1	-1	-1	-1	-1	-1	-1	-1	-1	-1	-1	-1	3	30	15	1	1	0	0	0	0	0	0	0	0	1	0	1	1	3	1
183	AM TOWN	60	175	1	1	1	3	6	6	2	0	5	1	1	0	0	0	0	-1	-1	-1	-1	-1	-1	-1	-1	-1	-1	-1	-1	3	10	7	2	-1	-1	-1	-1	-1	-1	-1	-1	-1	-1	-1	2	5	21	1
184	AM TOWN	60	170	1	2	4	2	3	5	2	300	2	-1	-1	-1	-1	-1	-1	0	0	0	0	0	0	0	0	0	0	0	1	4	20	60	1	1	0	0	0	0	0	0	0	0	1	0	5	6	180	1
185	AM TOWN	47	172	1	1	1	4	6	4	1	0	1	-1	-1	-1	-1	-1	-1	1	0	0	0	0	0	0	0	0	0	0	0	2	25	15	1	1	0	0	0	0	0	0	0	0	0	0	1	1	3	1
186	AM TOWN	56	170	1	2	4	4	5	5	1	0	5	0	1	0	0	0	0	-1	-1	-1	-1	-1	-1	-1	-1	-1	-1	-1	-1	2	30	21	1	1	0	0	0	0	0	0	0	0	0	0	5	7	150	1
187	AM TOWN	38	152	1	4	1	3	9	5	2	100	5	0	0	0	0	0	1	-1	-1	-1	-1	-1	-1	-1	-1	-1	-1	-1	-1	3	30	30	1	1	0	0	0	0	0	0	0	0	0	0	1	1	3	2
188	AM TOWN	41	164	1	4	4	2	10	4	1	1750	1	-1	-1	-1	-1	-1	-1	1	0	0	0	0	0	0	0	0	0	0	0	4	40	4	1	0	0	0	0	1	0	0	0	0	0	0	2	2	3	1
189	AM TOWN	51	168	1	1	4	4	6	1	1	0	1	-1	-1	-1	-1	-1	-1	1	0	0	0	0	0	0	0	0	0	0	0	4	30	60	1	1	0	0	0	0	0	0	0	0	0	0	2	2	90	1
190	AM TOWN	50	175	1	2	1	2	1	2	4	700	5	0	0	1	0	0	0	-1	-1	-1	-1	-1	-1	-1	-1	-1	-1	-1	-1	4	30	7	2	-1	-1	-1	-1	-1	-1	-1	-1	-1	-1	-1	2	3	30	1
191	AM ZURIYA	42.5	160	1	2	4	1	5	6	3	800	1	-1	-1	-1	-1	-1	-1	1	0	0	0	0	0	0	0	0	0	0	0	2	40	60	2	-1	-1	-1	-1	-1	-1	-1	-1	-1	-1	-1	1	1	1	2
192	AM ZURIYA	70	178	1	2	4	2	7	8	3	400	1	-1	-1	-1	-1	-1	-1	0	0	0	1	0	0	0	0	0	0	0	0	3	10	7	2	-1	-1	-1	-1	-1	-1	-1	-1	-1	-1	-1	3	5	30	1
193	AM ZURIYA	47.5	170	1	1	4	3	6	7	1	0	5	1	0	0	0	0	0	-1	-1	-1	-1	-1	-1	-1	-1	-1	-1	-1	-1	3	5	14	1	1	0	0	0	0	0	0	0	0	1	0	3	3	30	1
194	AM ZURIYA	57	170	1	2	4	2	8	5	4	550	1	-1	-1	-1	-1	-1	-1	0	0	0	1	1	0	0	0	0	0	0	0	3	15	30	1	1	0	0	0	0	0	0	0	0	1	0	2	3	2	2
195	AM ZURIYA	53	178	1	2	1	2	3	2	2	3000	1	-1	-1	-1	-1	-1	-1	1	0	0	1	0	0	0	0	0	0	0	0	2	15	30	1	1	0	0	0	0	0	0	1	0	1	0	1	1	1	2
196	AM ZURIYA	48	179	1	1	4	3	3	7	3	1500	1	-1	-1	-1	-1	-1	-1	1	0	0	0	0	0	1	0	0	0	0	0	3	15	15	1	1	0	0	0	0	0	0	0	0	0	0	3	3	21	1
197	AM ZURIYA	49	167	1	2	4	1	7	3	3	600	1	-1	-1	-1	-1	-1	-1	1	0	0	1	0	0	0	0	0	0	0	0	4	30	60	1	1	0	0	0	0	0	0	0	0	1	0	2	2	7	2
198	AM ZURIYA	43	155	1	2	4	2	7	7	3	300	1	-1	-1	-1	-1	-1	-1	1	0	0	0	0	0	0	0	0	0	0	0	4	60	60	1	1	0	0	0	0	0	0	0	0	1	0	2	3	21	1
199	AM TOWN	42	164	1	1	1	4	3	6	3	500	5	1	0	0	0	0	1	-1	-1	-1	-1	-1	-1	-1	-1	-1	-1	-1	-1	2	30	30	1	0	0	0	0	1	0	0	0	0	0	0	5	12	365	1
200	MERAB ABAYA	45.5	162	1	2	4	4	5	4	2	0	5	0	1	0	0	0	0	-1	-1	-1	-1	-1	-1	-1	-1	-1	-1	-1	-1	3	30	15	2	-1	-1	-1	-1	-1	-1	-1	-1	-1	-1	-1	2	3	3	2
201	MERAB ABAYA	58	176	1	1	4	3	7	5	3	0	5	0	1	0	0	0	0	-1	-1	-1	-1	-1	-1	-1	-1	-1	-1	-1	-1	3	45	21	1	1	0	0	0	0	0	0	0	0	0	0	2	1	15	1
202	MERAB ABAYA	44	167	1	2	4	1	5	2	2	100	1	-1	-1	-1	-1	-1	-1	1	0	0	0	0	0	0	0	0	0	0	0	3	30	15	2	-1	-1	-1	-1	-1	-1	-1	-1	-1	-1	-1	2	3	3	1
203	MERAB ABAYA	55.6	176	1	1	4	3	6	6	3	2000	5	0	1	0	0	0	0	-1	-1	-1	-1	-1	-1	-1	-1	-1	-1	-1	-1	3	30	30	2	-1	-1	-1	-1	-1	-1	-1	-1	-1	-1	-1	1	2	60	1
204	MERAB ABAYA	46	170	1	2	4	3	7	7	3	3000	5	0	0	1	0	0	0	-1	-1	-1	-1	-1	-1	-1	-1	-1	-1	-1	-1	3	60	15	2	-1	-1	-1	-1	-1	-1	-1	-1	-1	-1	-1	3	3	21	1
205	MERAB ABAYA	65	169	1	2	4	2	6	9	4	50	1	-1	-1	-1	-1	-1	-1	1	0	0	0	0	0	0	0	0	0	0	0	3	60	21	1	1	0	0	0	0	0	0	0	0	0	0	2	4	14	2
206	MERAB ABAYA	60.17	175	1	2	1	1	7	7	3	1000	1	-1	-1	-1	-1	-1	-1	1	0	0	0	0	0	0	0	0	1	0	0	4	30	45	1	1	0	0	0	0	0	0	0	0	1	0	3	4	60	1
207	MERAB ABAYA	51	158	1	2	1	1	7	5	5	1800	2	-1	-1	-1	-1	-1	-1	1	0	0	0	0	0	0	0	0	0	0	0	3	60	45	1	1	0	0	0	0	0	0	0	0	0	0	1	2	14	1
208	AM ZURIYA	47	171	1	2	4	3	9	4	1	1000	2	-1	-1	-1	-1	-1	-1	1	0	0	0	0	0	0	0	0	0	0	0	4	10	90	1	1	0	0	0	0	0	0	0	0	1	0	2	3	3	1
209	AM ZURIYA	55	176	1	1	4	3	6	6	8	0	5	1	0	0	0	0	0	-1	-1	-1	-1	-1	-1	-1	-1	-1	-1	-1	-1	4	30	60	1	0	0	0	0	0	0	0	1	0	0	0	3	6	6	1
210	AM ZURIYA	35.3	160	1	4	4	2	5	3	2	0	1	-1	-1	-1	-1	-1	-1	1	0	0	0	0	0	0	0	0	0	0	0	3	30	60	1	1	0	0	0	1	0	0	0	0	0	0	2	3	60	1
211	AM ZURIYA	41	158	1	1	4	3	10	4	7	0	5	0	1	1	0	0	0	-1	-1	-1	-1	-1	-1	-1	-1	-1	-1	-1	-1	3	10	60	1	0	0	0	0	0	0	0	1	0	0	0	2	2	2	2
212	AM ZURIYA	58	155	1	2	4	1	5	5	2	0	5	0	0	0	1	1	0	-1	-1	-1	-1	-1	-1	-1	-1	-1	-1	-1	-1	1	15	30	1	1	0	0	0	1	0	0	0	0	1	0	2	23	30	1
213	AM ZURIYA	39.3	155	1	2	4	1	7	3	2	100	5	0	1	0	0	1	0	-1	-1	-1	-1	-1	-1	-1	-1	-1	-1	-1	-1	3	15	21	1	1	0	0	0	1	0	0	0	0	0	0	2	4	15	1
214	GERESE	49	150	2	2	1	1	7	12	3	1000	5	1	0	0	0	0	0	-1	-1	-1	-1	-1	-1	-1	-1	-1	-1	-1	-1	1	90	90	1	1	0	0	0	1	0	0	0	0	1	0	4	7	12	1
215	GERESE	53	160	1	2	1	2	4	4	3	1000	1	-1	-1	-1	-1	-1	-1	1	0	0	0	0	0	0	0	0	0	0	0	1	60	20	1	1	0	0	0	0	0	0	0	0	1	0	2	4	3	2
216	GERESE	45	169	1	1	2	2	9	2	1	2000	1	-1	-1	-1	-1	-1	-1	1	0	0	0	1	0	0	0	0	0	0	0	4	60	30	1	1	0	0	0	0	0	0	1	0	1	0	3	5	6	1
217	GERESE	60	168	1	1	1	2	7	10	4	1200	5	1	0	0	1	0	0	-1	-1	-1	-1	-1	-1	-1	-1	-1	-1	-1	-1	1	40	90	1	1	0	0	0	1	0	0	0	0	0	0	3	4	13	1
218	GERESE	51	150	1	1	1	2	7	6	2	800	1	-1	-1	-1	-1	-1	-1	0	1	0	0	0	0	0	0	0	0	0	0	1	30	60	1	1	0	0	0	1	0	0	0	0	1	0	4	3	15	1
219	GERESE	51	158	1	1	4	2	6	4	1	400	1	-1	-1	-1	-1	-1	-1	1	1	0	0	0	0	0	0	0	0	0	0	4	20	30	1	1	0	0	0	0	0	0	0	1	1	0	2	4	12	1
220	AM TOWN	52	150	1	3	1	2	5	2	2	500	5	0	0	0	0	1	0	-1	-1	-1	-1	-1	-1	-1	-1	-1	-1	-1	-1	2	30	15	1	1	0	0	0	0	0	0	0	0	1	0	1	1	3	2
221	AM TOWN	60	170	1	1	1	4	6	7	1	0	5	1	0	0	0	0	0	-1	-1	-1	-1	-1	-1	-1	-1	-1	-1	-1	-1	3	25	30	1	1	0	0	0	0	0	0	0	0	1	0	1	1	1	2
222	AM TOWN	64	160	1	1	4	2	2	3	1	1000	1	-1	-1	-1	-1	-1	-1	1	0	0	0	0	0	0	0	0	0	0	0	2	30	21	1	0	1	0	0	0	0	0	1	0	0	0	1	3	3	2
223	AM TOWN	40	160	1	2	2	1	7	6	4	500	1	-1	-1	-1	-1	-1	-1	1	0	0	0	0	0	0	1	0	0	0	0	1	60	30	1	0	1	0	1	1	0	0	0	0	0	0	2	4	4	2
224	AM TOWN	53	165	1	1	1	4	6	1	1	1500	5	0	0	1	0	1	0	-1	-1	-1	-1	-1	-1	-1	-1	-1	-1	-1	-1	2	30	21	1	1	0	1	0	0	0	0	0	0	0	0	2	6	6	1
225	AM TOWN	45	164	1	2	4	3	5	3	1	1000	5	0	0	1	0	0	0	-1	-1	-1	-1	-1	-1	-1	-1	-1	-1	-1	-1	2	40	45	1	1	0	0	0	0	0	0	0	0	0	0	2	3	7	2
226	AM TOWN	36	165	1	2	1	3	3	4	3	1000	5	0	0	1	0	1	0	-1	-1	-1	-1	-1	-1	-1	-1	-1	-1	-1	-1	2	30	60	1	1	0	0	0	0	0	0	0	0	1	0	3	5	15	1
227	AM TOWN	50	170	1	2	1	3	1	2	1	2500	5	0	0	1	0	0	0	-1	-1	-1	-1	-1	-1	-1	-1	-1	-1	-1	-1	2	25	30	2	-1	-1	-1	-1	-1	-1	-1	-1	-1	-1	-1	1	2	3	2
228	AM TOWN	60	165	1	2	1	3	1	4	1	1000	5	0	0	0	0	1	0	-1	-1	-1	-1	-1	-1	-1	-1	-1	-1	-1	-1	2	30	21	1	1	0	0	0	0	0	0	0	0	1	0	1	2	7	1
229	KAMBA	40	152	1	1	4	3	1	6	4	925	5	0	1	0	0	0	0	-1	-1	-1	-1	-1	-1	-1	-1	-1	-1	-1	-1	3	40	30	1	0	0	0	0	0	0	0	1	0	1	0	2	4	30	1
230	KAMBA	56	156	2	2	4	1	8	7	3	800	4	-1	-1	-1	-1	-1	-1	1	0	0	0	0	0	0	0	0	0	0	0	1	120	15	2	-1	-1	-1	-1	-1	-1	-1	-1	-1	-1	-1	3	5	21	2
231	DITA	53	150	1	2	1	1	5	6	3	0	2	-1	-1	-1	-1	-1	-1	1	0	0	0	0	0	0	0	0	0	0	0	4	180	90	1	1	0	0	0	1	0	0	0	0	0	0	3	5	15	1
232	DITA	56.5	159	1	2	4	1	7	5	2	100	5	0	1	0	0	0	0	-1	-1	-1	-1	-1	-1	-1	-1	-1	-1	-1	-1	4	120	21	2	-1	-1	-1	-1	-1	-1	-1	-1	-1	-1	-1	3	5	120	1
233	DITA	41	158	1	2	1	1	5	5	2	0	2	-1	-1	-1	-1	-1	-1	1	0	0	0	0	0	0	0	0	1	0	0	3	30	99	1	1	0	0	0	0	0	0	0	0	1	0	2	3	30	2
234	AM TOWN	60	170	1	1	4	3	3	3	1	750	5	1	1	0	0	0	0	-1	-1	-1	-1	-1	-1	-1	-1	-1	-1	-1	-1	2	20	30	1	1	0	0	0	0	0	0	0	0	1	0	1	1	2	2
235	AM TOWN	56	170	1	1	4	2	8	1	1	300	1	-1	-1	-1	-1	-1	-1	1	0	0	0	0	0	0	0	0	0	0	0	3	20	30	2	-1	-1	-1	-1	-1	-1	-1	-1	-1	-1	-1	2	2	15	1
236	AM TOWN	70	170	1	2	4	1	5	7	4	4000	1	-1	-1	-1	-1	-1	-1	1	0	0	0	0	0	0	0	0	0	0	0	4	30	15	2	-1	-1	-1	-1	-1	-1	-1	-1	-1	-1	-1	2	2	7	2
237	CHENCHA	53.2	163	1	2	1	1	3	5	1	1200	1	-1	-1	-1	-1	-1	-1	1	0	0	0	0	0	0	0	0	0	0	0	3	40	99	1	1	0	0	0	0	0	0	0	0	0	0	2	2	7	2
238	CHENCHA	56	160	1	1	1	2	6	7	3	0	5	1	1	0	0	0	0	-1	-1	-1	-1	-1	-1	-1	-1	-1	-1	-1	-1	3	120	30	1	1	0	0	0	0	0	0	0	0	0	0	2	4	60	1
239	CHENCHA	44	152	1	1	1	2	6	6	1	0	2	-1	-1	-1	-1	-1	-1	1	0	0	0	0	0	0	0	0	0	0	0	3	180	30	1	1	0	0	0	0	0	0	0	0	0	0	3	4	15	1
240	CHENCHA	54.5	168	1	1	4	2	3	3	2	400	5	0	1	0	0	0	0	-1	-1	-1	-1	-1	-1	-1	-1	-1	-1	-1	-1	3	10	10	1	1	0	0	0	0	0	0	0	0	0	0	5	8	10	1
241	CHENCHA	59	172	1	2	1	2	4	7	3	0	1	-1	-1	-1	-1	-1	-1	1	0	0	0	0	0	0	0	0	0	0	0	4	90	60	2	-1	-1	-1	-1	-1	-1	-1	-1	-1	-1	-1	4	4	7	1
242	AM TOWN	64	171	1	2	4	4	1	5	1	6000	5	1	1	0	0	0	0	-1	-1	-1	-1	-1	-1	-1	-1	-1	-1	-1	-1	2	15	7	2	-1	-1	-1	-1	-1	-1	-1	-1	-1	-1	-1	1	1	30	1
243	AM TOWN	58	174	1	2	4	4	3	4	2	2000	5	1	1	0	0	1	0	-1	-1	-1	-1	-1	-1	-1	-1	-1	-1	-1	-1	2	15	15	2	-1	-1	-1	-1	-1	-1	-1	-1	-1	-1	-1	1	1	2	2
244	AM TOWN	60	176	1	2	4	2	6	8	4	0	5	0	1	1	0	0	0	-1	-1	-1	-1	-1	-1	-1	-1	-1	-1	-1	-1	3	40	15	1	1	0	0	0	0	0	0	0	0	1	0	3	3	60	1
245	AM TOWN	58	171	1	2	4	4	6	2	1	0	5	1	1	0	0	0	0	-1	-1	-1	-1	-1	-1	-1	-1	-1	-1	-1	-1	3	30	15	1	1	0	0	0	0	0	0	0	0	1	0	1	1	3	1
246	KAMBA	52	168	1	2	1	1	7	6	1	500	5	1	0	0	0	0	0	-1	-1	-1	-1	-1	-1	-1	-1	-1	-1	-1	-1	3	90	90	1	1	0	0	0	0	0	0	0	0	0	0	1	1	15	1
247	KAMBA	49	155	1	4	4	3	6	9	1	0	5	1	0	0	0	0	0	-1	-1	-1	-1	-1	-1	-1	-1	-1	-1	-1	-1	4	30	30	1	1	0	0	0	0	0	0	0	0	1	0	4	7	365	1
248	KAMBA	52	168	1	2	1	1	7	6	1	500	5	1	0	0	0	0	0	-1	-1	-1	-1	-1	-1	-1	-1	-1	-1	-1	-1	3	90	90	1	1	0	0	0	0	0	0	0	0	0	0	1	1	15	1
249	KAMBA	49	155	1	4	4	3	6	9	1	0	5	1	0	0	0	0	0	-1	-1	-1	-1	-1	-1	-1	-1	-1	-1	-1	-1	4	30	30	1	1	0	0	0	0	0	0	0	0	1	0	4	7	33	1
250	KAMBA	44	169	1	1	4	2	6	6	1	0	5	0	0	0	0	1	0	-1	-1	-1	-1	-1	-1	-1	-1	-1	-1	-1	-1	4	30	90	1	1	0	0	0	0	0	0	0	0	0	0	3	3	90	1
251	KAMBA	57	173	1	1	1	3	6	7	2	0	5	0	1	1	0	0	1	-1	-1	-1	-1	-1	-1	-1	-1	-1	-1	-1	-1	4	120	15	2	-1	-1	-1	-1	-1	-1	-1	-1	-1	-1	-1	2	3	30	1
252	KAMBA	46	166	1	2	4	1	7	9	1	400	1	-1	-1	-1	-1	-1	-1	1	0	0	0	0	0	0	0	0	0	0	0	4	180	90	1	1	0	0	0	0	0	0	0	1	1	0	4	4	30	1
253	AM ZURIYA	42.5	160	1	2	4	1	5	6	3	800	1	-1	-1	-1	-1	-1	-1	1	0	0	0	0	0	0	0	0	0	0	0	2	40	60	2	-1	-1	-1	-1	-1	-1	-1	-1	-1	-1	-1	1	1	1	2
254	AM ZURIYA	70	178	1	2	4	2	7	8	3	400	1	-1	-1	-1	-1	-1	-1	0	0	0	1	0	0	0	0	0	0	0	0	3	10	7	2	-1	-1	-1	-1	-1	-1	-1	-1	-1	-1	-1	3	5	30	1
255	MERAB ABAYA	55.6	176	1	1	4	3	6	6	3	2000	5	0	1	0	0	0	0	-1	-1	-1	-1	-1	-1	-1	-1	-1	-1	-1	-1	3	30	30	2	-1	-1	-1	-1	-1	-1	-1	-1	-1	-1	-1	1	2	60	1
[truncated: 135 more columns]
